# Supplementary material for: PhaLP: A Database for the Study of Phage Lytic Proteins and Their Evolution
Source: Viruses. 2021 Jun 26;13(7):1240. doi: 10.3390/v13071240 (PMC8310338; doi:10.3390/v13071240)
Supplement: Supplementary file 1 [file viruses-13-01240-s001.zip]

Archive with 4 entries (4 files):
- S1 File.pdf
- S2 File.pdf
- S3 File.pdf
- viruses-1263339-supplementary.pdf
